# Supplementary material for: Intraoperative Surgical Navigation Is as Effective as Conventional Surgery for Zygomaticomaxillary Complex Fracture Reduction
Source: J Clin Med. 2025 Feb 26;14(5):1589. doi: 10.3390/jcm14051589 (PMC11899977; doi:10.3390/jcm14051589)
Supplement: Supplementary file 1 [file jcm-14-01589-s001.zip]

Archive with 1 entries (1 files):
- jcm-3454810-supplementary.pdf
